# Supplementary material for: Ranalexin-1G: A Promising Antimicrobial Peptide Targeting Virulence and Host–Pathogen Interactions in Pseudomonas aeruginosa In Vitro Models
Source: Antibiotics (Basel). 2026 Jul 22;15(7):711. doi: 10.3390/antibiotics15070711 (PMC13403631; doi:10.3390/antibiotics15070711)
Supplement: Supplementary file 1 [file antibiotics-15-00711-s001.zip]

Archive with 1 entries (1 files):
- antibiotics-4422932-supplementary.pdf
